# Supplementary material for: Author Correction: A synthetic nanobody targeting RBD protects hamsters from SARS-CoV-2 infection
Source: Nat Commun. 2022 Jul 27;13:4359. doi: 10.1038/s41467-022-32074-w (PMC9329378; doi:10.1038/s41467-022-32074-w)
Supplement: Supplementary file 1 — Supplementary Data 1 [file 41467_2022_32074_MOESM1_ESM.xlsx]

## Sheet: Sybody_sequence_FSEC_results
Sybody	FSEC shifta	Sequenceb
Concave
SR1	Y	QVQLVESGGGLVQAGGSLRLSCAASGFPVAAYEMEWYRQAPGKEREWVAAINSMGDQTYYADSVKGRFTISRDNAKNTVYLQMNSLKPEDTAVYYCYVYVGFSYIGQGTQVTVS
SR2	N	QVQLVESGGGLVQAGGSLRLSCAASGFPVKQQEMTWYRQAPGKEREWVAAIESNGHGTEYADSVKGRFTISRDNAKNTVYLQMNSLKPEDTAVYYCYVYVGQSYIGQGTQVTVS
SR3	N	QVQLVESGGGLVQAGGSLRLSCAASGFPVWQEEMEWYRQAPGKEREWVAAITSYGDTTYYADSVKGRFTISRDNAKNTVYLQMNSLKPEDTAVYYCVVYVGGTYIGQGTQVTVS
SR4	Y	QVQLVESGGGLVQAGGSLRLSCAASGFPVYSWNMWWYRQAPGKEREWVAAIESHGDSTRYADSVKGRFTISRDNAKNTVYLQMNSLKPEDTAVYYCYVWVGHTYYGQGTQVTVS
SR5	Y	QVQLVESGGGLVQAGGSLRLSCAASGFPVYSWNMWWYRQAPGKEREWVAAIESHGDSTRYADSVKGRFTISRDNAKNTVYLQMNSLKPEDTAVYYCYVWVGHTYYGQGTQVTVS
SR6	N	QVQLVESGGGLVQAGGSLRLSCAASGFPVGQQEMTWYRQAPGKEREWVAAILSEGNGTEYADSVKGRFTISRDNAKNTVYLQMNSLKPEDTAVYYCAVYVGATYIGQGTQVTVS
SR7	Y	QVQLVESGGGLVQAGGSLRLSCAASGFPVGQQEMTWYRQAPGKEREWVAAILSEGNGTEYADSVKGRFTISRDNAKNTVYLQMNSLKPEDTAVYYCAVYVGATYIGQGTQVTVS
SR8	N	QVQLVESGGGLVQAGGSLRLSCAASGFPVGQQEMTWYRQAPGKEREWVAAILSEGNGTEYADSVKGRFTISRDNAKNTVYLQMNSLKPEDTAVYYCAVYVGATYIGQGTQVTVS
SR9	N	QVQLVESGGGLVQAGGSLRLSCAASGFPVGQQEMTWYRQAPGKEREWVAAILSEGNGTEYADSVKGRFTISRDNAKNTVYLQMNSLKPEDTAVYYCAVYVGATYIGQGTQVTVS
SR10	N	QVQLVESGGGLVQAGGSLRLSCAASGFPVGQQEMTWYRQAPGKEREWVAAILSEGNGTEYADSVKGRFTISRDNAKNTVYLQMNSLKPEDTAVYYCAVYVGATYIGQGTQVTVS
SR11	N	QVQLVESGGGLVQAGGSLRLSCAASGFPVGQQEMTWYRQAPGKEREWVAAILSEGNGTEYADSVKGRFTISRDNAKNTVYLQMNSLKPEDTAVYYCAVYVGATYIGQGTQVTVS
SR12	N	QVQLVESGGGLVQAGGSLRLSCAASGFPVGQQEMTWYRQAPGKEREWVAAILSEGNGTEYADSVKGRFTISRDNAKNTVYLQMNSLKPEDTAVYYCAVYVGATYIGQGTQVTVS
SR13	Y	QVQLVESGGGLVQAGGSLRLSCAASGFPVGQQEMTWYRQAPGKEREWVAAILSEGNGTEYADSVKGRFTISRDNAKNTVYLQMNSLKPEDTAVYYCAVYVGATYIGQGTQVTVS
SR14	N	QVQLVESGGGLVQAGGSLRLSCAASGFPVGQQEMTWYRQAPGKEREWVAAILSEGNGTEYADSVKGRFTISRDNAKNTVYLQMNSLKPEDTAVYYCAVYVGATYIGQGTQVTVS
SR15	N	QVQLVESGGGLVQAGGSLRLSCAASGFPVGQQEMTWYRQAPGKEREWVAAILSEGNGTEYADSVKGRFTISRDNAKNTVYLQMNSLKPEDTAVYYCAVYVGATYIGQGTQVTVS
SR16	N	QVQLVESGGGLVQAGGSLRLSCAASGFPVGQQEMTWYRQAPGKEREWVAAILSEGNGTEYADSVKGRFTISRDNAKNTVYLQMNSLKPEDTAVYYCAVYVGATYIGQGTQVTVS
SR17	N	QVQLVESGGGLVQAGGSLRLSCAASGFPVGQQEMTWYRQAPGKEREWVAAILSEGNGTEYADSVKGRFTISRDNAKNTVYLQMNSLKPEDTAVYYCAVYVGATYIGQGTQVTVS
SR18	Y	QVQLVESGGGLVQAGGSLRLSCAASGFPVGQQEMTWYRQAPGKEREWVAAILSEGNGTEYADSVKGRFTISRDNAKNTVYLQMNSLKPEDTAVYYCAVYVGATYIGQGTQVTVS
SR19	N	QVQLVESGGGLVQAGGSLRLSCAASGFPVGQQEMTWYRQAPGKEREWVAAILSEGNGTEYADSVKGRFTISRDNAKNTVYLQMNSLKPEDTAVYYCAVYVGATYIGQGTQVTVS
SR20	N	QVQLVESGGGLVQAGGSLRLSCAASGFPVGQQEMTWYRQAPGKEREWVAAILSEGNGTEYADSVKGRFTISRDNAKNTVYLQMNSLKPEDTAVYYCAVYVGATYIGQGTQVTVS
SR21	N	QVQLVESGGGLVQAGGSLRLSCAASGFPVGQQEMTWYRQAPGKEREWVAAILSEGNGTEYADSVKGRFTISRDNAKNTVYLQMNSLKPEDTAVYYCAVYVGATYIGQGTQVTVS
SR22	N	QVQLVESGGGLVQAGGSLRLSCAASGFPVGQQEMTWYRQAPGKEREWVAAILSEGNGTEYADSVKGRFTISRDNAKNTVYLQMNSLKPEDTAVYYCAVYVGATYIGQGTQVTVS
SR23	N	QVQLVESGGGLVQAGGSLRLSCAASGFPVGQQEMTWYRQAPGKEREWVAAILSEGNGTEYADSVKGRFTISRDNAKNTVYLQMNSLKPEDTAVYYCAVYVGATYIGQGTQVTVS
SR24	N	QVQLVESGGGLVQAGGSLRLSCAASGFPVGQQEMTWYRQAPGKEREWVAAILSEGNGTEYADSVKGRFTISRDNAKNTVYLQMNSLKPEDTAVYYCAVYVGATYIGQGTQVTVS
SR25	N	QVQLVESGGGLVQAGGSLRLSCAASGFPVGQQEMTWYRQAPGKEREWVAAILSEGNGTEYADSVKGRFTISRDNAKNTVYLQMNSLKPEDTAVYYCAVYVGATYIGQGTQVTVS
SR26	N	QVQLVESGGGLVQAGGSLRLSCAASGFPVGQQEMTWYRQAPGKEREWVAAILSEGNGTEYADSVKGRFTISRDNAKNTVYLQMNSLKPEDTAVYYCAVYVGATYIGQGTQVTVS
SR27	N	QVQLVESGGGLVQAGGSLRLSCAASGFPVGQQEMTWYRQAPGKEREWVAAILSEGNGTEYADSVKGRFTISRDNAKNTVYLQMNSLKPEDTAVYYCAVYVGATYIGQGTQVTVS
SR28	N	QVQLVESGGGLVQAGGSLRLSCAASGFPVGQQEMTWYRQAPGKEREWVAAILSEGNGTEYADSVKGRFTISRDNAKNTVYLQMNSLKPEDTAVYYCAVYVGATYIGQGTQVTVS
SR29	N	QVQLVESGGGLVQAGGSLRLSCAASGFPVGQQEMTWYRQAPGKEREWVAAILSEGNGTEYADSVKGRFTISRDNAKNTVYLQMNSLKPEDTAVYYCAVYVGATYIGQGTQVTVS
SR30	N	QVQLVESGGGLVQAGGSLRLSCAASGFPVGQQEMTWYRQAPGKEREWVAAILSEGNGTEYADSVKGRFTISRDNAKNTVYLQMNSLKPEDTAVYYCAVYVGATYIGQGTQVTVS
SR31	Y	QVQLVESGGGLVQAGGSLRLSCAASGFPVGQQEMTWYRQAPGKEREWVAAILSEGNGTEYADSVKGRFTISRDNAKNTVYLQMNSLKPEDTAVYYCAVYVGATYIGQGTQVTVS
SR32	N.D.	QVQLVESGGGLVQAGGSLRLSCAASGFPVGQQEMTWYRQAPGKEREWVAAILSEGNGTEYADSVKGRFTISRDNAKNTVYLQMNSLKPEDTAVYYCAVYVGATYIGQGTQVTVS
SR33	N	QVQLVESGGGLVQAGGSLRLSCAASGFPVGQQEMTWYRQAPGKEREWVAAILSEGNGTEYADSVKGRFTISRDNAKNTVYLQMNSLKPEDTAVYYCAVYVGATYIGQGTQVTVS
SR34	Y	QVQLVESGGGLVQAGGSLRLSCAASGFPVGQQEMTWYRQAPGKEREWVAAILSEGNGTEYADSVKGRFTISRDNAKNTVYLQMNSLKPEDTAVYYCAVYVGATYIGQGTQVTVS
SR35	N	QVQLVESGGGLVQAGGSLRLSCAASGFPVGQQEMTWYRQAPGKEREWVAAILSEGNGTEYADSVKGRFTISRDNAKNTVYLQMNSLKPEDTAVYYCAVYVGATYIGQGTQVTVS
SR36	N	QVQLVESGGGLVQAGGSLRLSCAASGFPVGQQEMTWYRQAPGKEREWVAAILSEGNGTEYADSVKGRFTISRDNAKNTVYLQMNSLKPEDTAVYYCAVYVGATYIGQGTQVTVS
SR37	N	QVQLVESGGGLVQAGGSLRLSCAASGFPVGQQEMTWYRQAPGKEREWVAAILSEGNGTEYADSVKGRFTISRDNAKNTVYLQMNSLKPEDTAVYYCAVYVGATYIGQGTQVTVS
SR38	Y	QVQLVESGGGLVQAGGSLRLSCAASGFPVGQQEMTWYRQAPGKEREWVAAILSEGNGTEYADSVKGRFTISRDNAKNTVYLQMNSLKPEDTAVYYCAVYVGATYIGQGTQVTVS
SR39	N	QVQLVESGGGLVQAGGSLRLSCAASGFPVGQQEMTWYRQAPGKEREWVAAILSEGNGTEYADSVKGRFTISRDNAKNTVYLQMNSLKPEDTAVYYCAVYVGATYIGQGTQVTVS
SR40	N	QVQLVESGGGLVQAGGSLRLSCAASGFPVGQQEMTWYRQAPGKEREWVAAILSEGNGTEYADSVKGRFTISRDNAKNTVYLQMNSLKPEDTAVYYCAVYVGATYIGQGTQVTVS
SR41	N	QVQLVESGGGLVQAGGSLRLSCAASGFPVGQQEMTWYRQAPGKEREWVAAILSEGNGTEYADSVKGRFTISRDNAKNTVYLQMNSLKPEDTAVYYCAVYVGATYIGQGTQVTVS
SR42	N	QVQLVESGGGLVQAGGSLRLSCAASGFPVGQQEMTWYRQAPGKEREWVAAILSEGNGTEYADSVKGRFTISRDNAKNTVYLQMNSLKPEDTAVYYCAVYVGATYIGQGTQVTVS
SR43	N.D.	QVQLVESGGGLVQAGGSLRLSCAASGFPVGQQEMTWYRQAPGKEREWVAAILSEGNGTEYADSVKGRFTISRDNAKNTVYLQMNSLKPEDTAVYYCAVYVGATYIGQGTQVTVS
SR44	N.D.	QVQLVESGGGLVQAGGSLRLSCAASGFPVGQQEMTWYRQAPGKEREWVAAILSEGNGTEYADSVKGRFTISRDNAKNTVYLQMNSLKPEDTAVYYCAVYVGATYIGQGTQVTVS
SR45	N.D.	QVQLVESGGGLVQAGGSLRLSCAASGFPVGQQEMTWYRQAPGKEREWVAAILSEGNGTEYADSVKGRFTISRDNAKNTVYLQMNSLKPEDTAVYYCAVYVGATYIGQGTQVTVS
SR46	N.D.	QVQLVESGGGLVQAGGSLRLSCAASGFPVGQQEMTWYRQAPGKEREWVAAILSEGNGTEYADSVKGRFTISRDNAKNTVYLQMNSLKPEDTAVYYCAVYVGATYIGQGTQVTVS
SR47	N.D.	QVQLVESGGGLVQAGGSLRLSCAASGFPVGQQEMTWYRQAPGKEREWVAAILSEGNGTEYADSVKGRFTISRDNAKNTVYLQMNSLKPEDTAVYYCAVYVGATYIGQGTQVTVS
SR48	N.D.	QVQLVESGGGLVQAGGSLRLSCAASGFPVGQQEMTWYRQAPGKEREWVAAILSEGNGTEYADSVKGRFTISRDNAKNTVYLQMNSLKPEDTAVYYCAVYVGATYIGQGTQVTVS
SR49	N.D.	QVQLVESGGGLVQAGGSLRLSCAASGFPVGQQEMTWYRQAPGKEREWVAAILSEGNGTEYADSVKGRFTISRDNAKNTVYLQMNSLKPEDTAVYYCAVYVGATYIGQGTQVTVS
SR50	N.D.	QVQLVESGGGLVQAGGSLRLSCAASGFPVGQQEMTWYRQAPGKEREWVAAILSEGNGTEYADSVKGRFTISRDNAKNTVYLQMNSLKPEDTAVYYCAVYVGATYIGQGTQVTVS
SR51	N.D.	QVQLVESGGGLVQAGGSLRLSCAASGFPVGQQEMTWYRQAPGKEREWVAAILSEGNGTEYADSVKGRFTISRDNAKNTVYLQMNSLKPEDTAVYYCAVYVGATYIGQGTQVTVS
SR52	N.D.	QVQLVESGGGLVQAGGSLRLSCAASGFPVGQQEMTWYRQAPGKEREWVAAILSEGNGTEYADSVKGRFTISRDNAKNTVYLQMNSLKPEDTAVYYCAVYVGATYIGQGTQVTVS
SR53	N.D.	QVQLVESGGGLVQAGGSLRLSCAASGFPVGQQEMTWYRQAPGKEREWVAAILSEGNGTEYADSVKGRFTISRDNAKNTVYLQMNSLKPEDTAVYYCAVYVGATYIGQGTQVTVS
SR54	N.D.	QVQLVESGGGLVQAGGSLRLSCAASGFPVGQQEMTWYRQAPGKEREWVAAILSEGNGTEYADSVKGRFTISRDNAKNTVYLQMNSLKPEDTAVYYCAVYVGATYIGQGTQVTVS
SR55	N.D.	QVQLVESGGGLVQAGGSLRLSCAASGFPVGQQEMTWYRQAPGKEREWVAAILSEGNGTEYADSVKGRFTISRDNAKNTVYLQMNSLKPEDTAVYYCAVYVGATYIGQGTQVTVS
SR56	N.D.	QVQLVESGGGLVQAGGSLRLSCAASGFPVGQQEMTWYRQAPGKEREWVAAILSEGNGTEYADSVKGRFTISRDNAKNTVYLQMNSLKPEDTAVYYCAVYVGATYIGQGTQVTVS
SR57	N.D.	QVQLVESGGGLVQAGGSLRLSCAASGFPVGQQEMTWYRQAPGKEREWVAAILSEGNGTEYADSVKGRFTISRDNAKNTVYLQMNSLKPEDTAVYYCAVYVGATYIGQGTQVTVS
SR58	N.D.	QVQLVESGGGLVQAGGSLRLSCAASGFPVGQQEMTWYRQAPGKEREWVAAILSEGNGTEYADSVKGRFTISRDNAKNTVYLQMNSLKPEDTAVYYCAVYVGATYIGQGTQVTVS
SR59	N.D.	QVQLVESGGGLVQAGGSLRLSCAASGFPVGQQEMTWYRQAPGKEREWVAAILSEGNGTEYADSVKGRFTISRDNAKNTVYLQMNSLKPEDTAVYYCAVYVGATYIGQGTQVTVS
SR60	N.D.	QVQLVESGGGLVQAGGSLRLSCAASGFPVGQQEMTWYRQAPGKEREWVAAILSEGNGTEYADSVKGRFTISRDNAKNTVYLQMNSLKPEDTAVYYCAVYVGATYIGQGTQVTVS
SR61	N.D.	QVQLVESGGGLVQAGGSLRLSCAASGFPVGQQEMTWYRQAPGKEREWVAAILSEGNGTEYADSVKGRFTISRDNAKNTVYLQMNSLKPEDTAVYYCAVYVGATYIGQGTQVTVS
SR62	N.D.	QVQLVESGGGLVQAGGSLRLSCAASGFPVGQQEMTWYRQAPGKEREWVAAILSEGNGTEYADSVKGRFTISRDNAKNTVYLQMNSLKPEDTAVYYCAVYVGATYIGQGTQVTVS
Loop
MR1	N	QVQLVESGGGLVQVGGSLRLSCAASGFPVYHSIMHWYRQAPGKEREWVAAIYSSGAHTYYADSVKGRFTISRDNAKNTVYLQMNSLKPEDTAVYYCNVKDGGNWDHTYDYWGQGTQVTVS
MR2	Y	QVQLVESGGGLVQAGGSLRLSCAASGFPVYFSYMAWYRQAPGKEREWVAAINSEGDSTTYADSVKGRFTISRDNAKNTVYLQMNSLKPEDTAVYYCNVKDYGWYNSQYDYWGQGTQVTVS
MR3	Y	QVQLVESGGGLVQAGGSLRLSCAASGFPVYFSYMAWYRQAPGKEREWVAAINSEGDSTTYADSVKGRFTISRDNAKNTVYLQMNSLKPEDTAVYYCNVKDYGWYNSQYDYWGQGTQVTVS
MR4	Y	QVQLVESGGGLVQAGGSLRLSCAASGFPVYFSYMAWYRQAPGKEREWVAAINSEGDSTTYADSVKGRFTISRDNAKNTVYLQMNSLKPEDTAVYYCNVKDYGWYNSQYDYWGQGTQVTVS
MR5	N	QVQLVESGGGLVQAGGSLRLSCAASGFPVYFSYMAWYRQAPGKEREWVAAINSEGDSTTYADSVKGRFTISRDNAKNTVYLQMNSLKPEDTAVYYCNVKDYGWYNSQYDYWGQGTQVTVS
MR6	Y	QVQLVESGGGLVQAGGSLRLSCAASGFPVYFSYMAWYRQAPGKEREWVAAINSEGDSTTYADSVKGRFTISRDNAKNTVYLQMNSLKPEDTAVYYCNVKDYGWYNSQYDYWGQGTQVTVS
MR7	Y	QVQLVESGGGLVQAGGSLRLSCAASGFPVYFSYMAWYRQAPGKEREWVAAINSEGDSTTYADSVKGRFTISRDNAKNTVYLQMNSLKPEDTAVYYCNVKDYGWYNSQYDYWGQGTQVTVS
MR8	Y	QVQLVESGGGLVQAGGSLRLSCAASGFPVYFSYMAWYRQAPGKEREWVAAINSEGDSTTYADSVKGRFTISRDNAKNTVYLQMNSLKPEDTAVYYCNVKDYGWYNSQYDYWGQGTQVTVS
MR9	N	QVQLVESGGGLVQAGGSLRLSCAASGFPVYFSYMAWYRQAPGKEREWVAAINSEGDSTTYADSVKGRFTISRDNAKNTVYLQMNSLKPEDTAVYYCNVKDYGWYNSQYDYWGQGTQVTVS
MR10	Y	QVQLVESGGGLVQAGGSLRLSCAASGFPVYFSYMAWYRQAPGKEREWVAAINSEGDSTTYADSVKGRFTISRDNAKNTVYLQMNSLKPEDTAVYYCNVKDYGWYNSQYDYWGQGTQVTVS
MR11	N.D.	QVQLVESGGGLVQAGGSLRLSCAASGFPVYFSYMAWYRQAPGKEREWVAAINSEGDSTTYADSVKGRFTISRDNAKNTVYLQMNSLKPEDTAVYYCNVKDYGWYNSQYDYWGQGTQVTVS
MR12	N	QVQLVESGGGLVQAGGSLRLSCAASGFPVYFSYMAWYRQAPGKEREWVAAINSEGDSTTYADSVKGRFTISRDNAKNTVYLQMNSLKPEDTAVYYCNVKDYGWYNSQYDYWGQGTQVTVS
MR13	N	QVQLVESGGGLVQAGGSLRLSCAASGFPVYFSYMAWYRQAPGKEREWVAAINSEGDSTTYADSVKGRFTISRDNAKNTVYLQMNSLKPEDTAVYYCNVKDYGWYNSQYDYWGQGTQVTVS
MR14	Y	QVQLVESGGGLVQAGGSLRLSCAASGFPVYFSYMAWYRQAPGKEREWVAAINSEGDSTTYADSVKGRFTISRDNAKNTVYLQMNSLKPEDTAVYYCNVKDYGWYNSQYDYWGQGTQVTVS
MR15	N	QVQLVESGGGLVQAGGSLRLSCAASGFPVYFSYMAWYRQAPGKEREWVAAINSEGDSTTYADSVKGRFTISRDNAKNTVYLQMNSLKPEDTAVYYCNVKDYGWYNSQYDYWGQGTQVTVS
MR16	N	QVQLVESGGGLVQAGGSLRLSCAASGFPVYFSYMAWYRQAPGKEREWVAAINSEGDSTTYADSVKGRFTISRDNAKNTVYLQMNSLKPEDTAVYYCNVKDYGWYNSQYDYWGQGTQVTVS
MR17	Y	QVQLVESGGGLVQAGGSLRLSCAASGFPVYFSYMAWYRQAPGKEREWVAAINSEGDSTTYADSVKGRFTISRDNAKNTVYLQMNSLKPEDTAVYYCNVKDYGWYNSQYDYWGQGTQVTVS
MR18	N	QVQLVESGGGLVQAGGSLRLSCAASGFPVYFSYMAWYRQAPGKEREWVAAINSEGDSTTYADSVKGRFTISRDNAKNTVYLQMNSLKPEDTAVYYCNVKDYGWYNSQYDYWGQGTQVTVS
MR19	N	QVQLVESGGGLVQAGGSLRLSCAASGFPVYFSYMAWYRQAPGKEREWVAAINSEGDSTTYADSVKGRFTISRDNAKNTVYLQMNSLKPEDTAVYYCNVKDYGWYNSQYDYWGQGTQVTVS
Convex
LR1	Y	QVQLVESGGGSVQAGGSLRLSCAASGSISSITYLGWFRQAPGKEREGVAALITDSGRTYYADSVKGRFTVSLDNAKNTVYLQMNSLKPEDTALYYCAAAEWGYEWPLYYASSWYWGQGTQVTVS
LR2	Y	QVQLVESGGGSVQAGGSLRLSCAASGDINAIGYLGWFRQAPGKEREGVAALDTDEGQTYYADSVKGRFTVSLDNAKNTVYLQMNSLKPEDTALYYCAAAMNGYNEPLYSYDYEYWGQGTQVTVS
LR3	Y	QVQLVESGGGSVQAGGSLRLSCAASGDINAIGYLGWFRQAPGKEREGVAALDTDEGQTYYADSVKGRFTVSLDNAKNTVYLQMNSLKPEDTALYYCAAAMNGYNEPLYSYDYEYWGQGTQVTVS
LR4	N	QVQLVESGGGSVQAGGSLRLSCAASGDINAIGYLGWFRQAPGKEREGVAALDTDEGQTYYADSVKGRFTVSLDNAKNTVYLQMNSLKPEDTALYYCAAAMNGYNEPLYSYDYEYWGQGTQVTVS
LR5	Y	QVQLVESGGGSVQAGGSLRLSCAASGDINAIGYLGWFRQAPGKEREGVAALDTDEGQTYYADSVKGRFTVSLDNAKNTVYLQMNSLKPEDTALYYCAAAMNGYNEPLYSYDYEYWGQGTQVTVS
LR6	Y	QVQLVESGGGSVQAGGSLRLSCAASGDINAIGYLGWFRQAPGKEREGVAALDTDEGQTYYADSVKGRFTVSLDNAKNTVYLQMNSLKPEDTALYYCAAAMNGYNEPLYSYDYEYWGQGTQVTVS
LR7	Y	QVQLVESGGGSVQAGGSLRLSCAASGDINAIGYLGWFRQAPGKEREGVAALDTDEGQTYYADSVKGRFTVSLDNAKNTVYLQMNSLKPEDTALYYCAAAMNGYNEPLYSYDYEYWGQGTQVTVS
LR8	Y	QVQLVESGGGSVQAGGSLRLSCAASGDINAIGYLGWFRQAPGKEREGVAALDTDEGQTYYADSVKGRFTVSLDNAKNTVYLQMNSLKPEDTALYYCAAAMNGYNEPLYSYDYEYWGQGTQVTVS
LR9	N	QVQLVESGGGSVQAGGSLRLSCAASGDINAIGYLGWFRQAPGKEREGVAALDTDEGQTYYADSVKGRFTVSLDNAKNTVYLQMNSLKPEDTALYYCAAAMNGYNEPLYSYDYEYWGQGTQVTVS
LR10	N	QVQLVESGGGSVQAGGSLRLSCAASGDINAIGYLGWFRQAPGKEREGVAALDTDEGQTYYADSVKGRFTVSLDNAKNTVYLQMNSLKPEDTALYYCAAAMNGYNEPLYSYDYEYWGQGTQVTVS
LR11	Y	QVQLVESGGGSVQAGGSLRLSCAASGDINAIGYLGWFRQAPGKEREGVAALDTDEGQTYYADSVKGRFTVSLDNAKNTVYLQMNSLKPEDTALYYCAAAMNGYNEPLYSYDYEYWGQGTQVTVS
LR12	N	QVQLVESGGGSVQAGGSLRLSCAASGDINAIGYLGWFRQAPGKEREGVAALDTDEGQTYYADSVKGRFTVSLDNAKNTVYLQMNSLKPEDTALYYCAAAMNGYNEPLYSYDYEYWGQGTQVTVS
LR13	N	QVQLVESGGGSVQAGGSLRLSCAASGDINAIGYLGWFRQAPGKEREGVAALDTDEGQTYYADSVKGRFTVSLDNAKNTVYLQMNSLKPEDTALYYCAAAMNGYNEPLYSYDYEYWGQGTQVTVS
LR14	N	QVQLVESGGGSVQAGGSLRLSCAASGDINAIGYLGWFRQAPGKEREGVAALDTDEGQTYYADSVKGRFTVSLDNAKNTVYLQMNSLKPEDTALYYCAAAMNGYNEPLYSYDYEYWGQGTQVTVS
LR15	Y	QVQLVESGGGSVQAGGSLRLSCAASGDINAIGYLGWFRQAPGKEREGVAALDTDEGQTYYADSVKGRFTVSLDNAKNTVYLQMNSLKPEDTALYYCAAAMNGYNEPLYSYDYEYWGQGTQVTVS
LR16	Y	QVQLVESGGGSVQAGGSLRLSCAASGDINAIGYLGWFRQAPGKEREGVAALDTDEGQTYYADSVKGRFTVSLDNAKNTVYLQMNSLKPEDTALYYCAAAMNGYNEPLYSYDYEYWGQGTQVTVS
LR17	N	QVQLVESGGGSVQAGGSLRLSCAASGDINAIGYLGWFRQAPGKEREGVAALDTDEGQTYYADSVKGRFTVSLDNAKNTVYLQMNSLKPEDTALYYCAAAMNGYNEPLYSYDYEYWGQGTQVTVS
LR18	N	QVQLVESGGGSVQAGGSLRLSCAASGDINAIGYLGWFRQAPGKEREGVAALDTDEGQTYYADSVKGRFTVSLDNAKNTVYLQMNSLKPEDTALYYCAAAMNGYNEPLYSYDYEYWGQGTQVTVS
Divalent, bispecific
LR5-MR3 [13 GS]		QVQLVESGGGSVQAGGSLRLSCAASGSISSITYLGWFRQAPGKEREGVAALITSNGRTYYADSVKGRFTVSLDNAKNTVYLQMNSLKPEDTALYYCAAATWGYHWPLGAWDYWYWGQGTQVTVSGGGGSGGGSGSSSQVQLVESGGGLVQAGGSLRLSCAASGFPVNAHFMYWYRQAPGKEREWVAAIYSYGRTLYADSVKGRFTISRDNAKNTVYLQMNSLKPEDTAVYYCNVKDYGAASWEYDYWGQGTQVTVS
LR5-MR3 [14 GS]		QVQLVESGGGSVQAGGSLRLSCAASGSISSITYLGWFRQAPGKEREGVAALITSNGRTYYADSVKGRFTVSLDNAKNTVYLQMNSLKPEDTALYYCAAATWGYHWPLGAWDYWYWGQGTQVTVSGGGGSGGGGSGGGGSGSSSQVQLVESGGGLVQAGGSLRLSCAASGFPVNAHFMYWYRQAPGKEREWVAAIYSYGRTLYADSVKGRFTISRDNAKNTVYLQMNSLKPEDTAVYYCNVKDYGAASWEYDYWGQGTQVTVS
LR5-MR3 [15 GS]		QVQLVESGGGSVQAGGSLRLSCAASGSISSITYLGWFRQAPGKEREGVAALITSNGRTYYADSVKGRFTVSLDNAKNTVYLQMNSLKPEDTALYYCAAATWGYHWPLGAWDYWYWGQGTQVTVSGGGGSGGGGSGGGGSGSSSQVQLVESGGGLVQAGGSLRLSCAASGFPVNAHFMYWYRQAPGKEREWVAAIYSYGRTLYADSVKGRFTISRDNAKNTVYLQMNSLKPEDTAVYYCNVKDYGAASWEYDYWGQGTQVTVS
Divalent, monospecific
Fc-MR3		GSSSQVQLVESGGGLVQAGGSLRLSCAASGFPVNAHFMYWYRQAPGKEREWVAAIYSYGRTLYADSVKGRFTISRDNAKNTVYLQMNSLKPEDTAVYYCNVKDYGAASWEYDYWGQGTQVTVSERKCCVECPPCPAPPVAGPSVFLFPPKPKDTLMISRTPEVTCVVVDVSHEDPEVQFNWYVDGVEVHNAKTKPREEQFNSTFRVVSVLTVVHQDWLNGKEYKCKVSNKGLPAPIEKTISKTKGQPREPQVYTLPPSREEMTKNQVSLTCLVKGFYPSDIAVEWESNGQPENNYKTTPPMLDSDGSFFLYSKLTVDKSRWQQGNVFSCSVMHEALHNHYTQKSLSLSPGK
MR3-MR3 [13 GS]		QVQLVESGGGLVQAGGSLRLSCAASGFPVNAHFMYWYRQAPGKEREWVAAIYSYGRTLYADSVKGRFTISRDNAKNTVYLQMNSLKPEDTAVYYCNVKDYGAASWEYDYWGQGTQVTVSGGGGSGGGSGSSSQVQLVESGGGLVQAGGSLRLSCAASGFPVNAHFMYWYRQAPGKEREWVAAIYSYGRTLYADSVKGRFTISRDNAKNTVYLQMNSLKPEDTAVYYCNVKDYGAASWEYDYWGQGTQVTVS
MR3-MR3 [19 GS]		QVQLVESGGGLVQAGGSLRLSCAASGFPVNAHFMYWYRQAPGKEREWVAAIYSYGRTLYADSVKGRFTISRDNAKNTVYLQMNSLKPEDTAVYYCNVKDYGAASWEYDYWGQGTQVTVSGGGGSGGGGSGGGGSGSSSQVQLVESGGGLVQAGGSLRLSCAASGFPVNAHFMYWYRQAPGKEREWVAAIYSYGRTLYADSVKGRFTISRDNAKNTVYLQMNSLKPEDTAVYYCNVKDYGAASWEYDYWGQGTQVTVS
MR3-MR3 [24 GS]		QVQLVESGGGLVQAGGSLRLSCAASGFPVNAHFMYWYRQAPGKEREWVAAIYSYGRTLYADSVKGRFTISRDNAKNTVYLQMNSLKPEDTAVYYCNVKDYGAASWEYDYWGQGTQVTVSGGGGSGGGGSGGGGSGGGGSGSSSQVQLVESGGGLVQAGGSLRLSCAASGFPVNAHFMYWYRQAPGKEREWVAAIYSYGRTLYADSVKGRFTISRDNAKNTVYLQMNSLKPEDTAVYYCNVKDYGAASWEYDYWGQGTQVTVS
MR3-MR3 [34 GS]		QVQLVESGGGLVQAGGSLRLSCAASGFPVNAHFMYWYRQAPGKEREWVAAIYSYGRTLYADSVKGRFTISRDNAKNTVYLQMNSLKPEDTAVYYCNVKDYGAASWEYDYWGQGTQVTVSGGGGSGGGGSGGGGSGGGGSGGGGSGGGGSGSSSQVQLVESGGGLVQAGGSLRLSCAASGFPVNAHFMYWYRQAPGKEREWVAAIYSYGRTLYADSVKGRFTISRDNAKNTVYLQMNSLKPEDTAVYYCNVKDYGAASWEYDYWGQGTQVTVS
Fc-MR17		GSSSQVQLVESGGGLVQAGGSLRLSCAASGFPVEVWRMEWYRQAPGKEREGVAAIESYGHGTRYADSVKGRFTISRDNAKNTVYLQMNSLKPEDTAVYYCNVKDDGQLAYHYDYWGQGTQVTVSERKCCVECPPCPAPPVAGPSVFLFPPKPKDTLMISRTPEVTCVVVDVSHEDPEVQFNWYVDGVEVHNAKTKPREEQFNSTFRVVSVLTVVHQDWLNGKEYKCKVSNKGLPAPIEKTISKTKGQPREPQVYTLPPSREEMTKNQVSLTCLVKGFYPSDIAVEWESNGQPENNYKTTPPMLDSDGSFFLYSKLTVDKSRWQQGNVFSCSVMHEALHNHYTQKSLSLSPGK
MR17m-MR17m (13 GS)		QVQLVESGGGLVQAGGSLRLSCAASGFPVEVWRMEWYRQAPGKEREGVAAIESYGHGTRYADSVKGRFTISRDNAKNTVYLQMNSLKPEDTAVYYCNVYDDGQLAYHYDYWGQGTQVTVSGGGGSGGGSGSSSQVQLVESGGGLVQAGGSLRLSCAASGFPVEVWRMEWYRQAPGKEREGVAAIESYGHGTRYADSVKGRFTISRDNAKNTVYLQMNSLKPEDTAVYYCNVYDDGQLAYHYDYWGQGTQVTVS
MR17m-MR17m (16 GS)		QVQLVESGGGLVQAGGSLRLSCAASGFPVEVWRMEWYRQAPGKEREGVAAIESYGHGTRYADSVKGRFTISRDNAKNTVYLQMNSLKPEDTAVYYCNVYDDGQLAYHYDYWGQGTQVTVSGGGGSGGGGSGSGSSSQVQLVESGGGLVQAGGSLRLSCAASGFPVEVWRMEWYRQAPGKEREGVAAIESYGHGTRYADSVKGRFTISRDNAKNTVYLQMNSLKPEDTAVYYCNVYDDGQLAYHYDYWGQGTQVTVS
MR17m-MR17m (19GS)		QVQLVESGGGLVQAGGSLRLSCAASGFPVEVWRMEWYRQAPGKEREGVAAIESYGHGTRYADSVKGRFTISRDNAKNTVYLQMNSLKPEDTAVYYCNVYDDGQLAYHYDYWGQGTQVTVSGGGGSGGGGSGGGGSGSSSQVQLVESGGGLVQAGGSLRLSCAASGFPVEVWRMEWYRQAPGKEREGVAAIESYGHGTRYADSVKGRFTISRDNAKNTVYLQMNSLKPEDTAVYYCNVYDDGQLAYHYDYWGQGTQVTVS				0
MR17m-MR17m (24 GS)		QVQLVESGGGLVQAGGSLRLSCAASGFPVEVWRMEWYRQAPGKEREGVAAIESYGHGTRYADSVKGRFTISRDNAKNTVYLQMNSLKPEDTAVYYCNVYDDGQLAYHYDYWGQGTQVTVSGGGGSGGGGSGGGGSGGGGSGSSSQVQLVESGGGLVQAGGSLRLSCAASGFPVEVWRMEWYRQAPGKEREGVAAIESYGHGTRYADSVKGRFTISRDNAKNTVYLQMNSLKPEDTAVYYCNVYDDGQLAYHYDYWGQGTQVTVS
ABD conjugation
MR3-MR3-ABD		QVQLVESGGGLVQAGGSLRLSCAASGFPVNAHFMYWYRQAPGKEREWVAAIYSYGRTLYADSVKGRFTISRDNAKNTVYLQMNSLKPEDTAVYYCNVKDYGAASWEYDYWGQGTQVTVSGGGGSGGGGSGGGGSGGGGSGGGGSGGGGSGSSSQVQLVESGGGLVQAGGSLRLSCAASGFPVNAHFMYWYRQAPGKEREWVAAIYSYGRTLYADSVKGRFTISRDNAKNTVYLQMNSLKPEDTAVYYCNVKDYGAASWEYDYWGQGTQVTVSAGRAGGGGGSGGGGSGGGGSGTIDEWLLKEAKEKAIEELKKAGITSDYYFDLINKAKTVEGVNALKDEILKA
aFluorescence-detection size exclusion chromatography (FSEC) assay for RBD binders. Periplasmic extraction was directly mixed with 0.5 mM of fluorescently labeled RBD and the mixture was loaded onto an analytic gel filtration column. Sybodies that caused earlier retention volume (peak shift) are labeled ‘Y’ and colored red. Sybodies that did not peak shift are indicated with ‘N’. Sybodies that we…
bThe sequences include ‘GSSS’ at the N-terminal, and ‘AGRAGEQKLISEEDLNSAVDHHHHHH’ at the C-terminal which contains a Myc-tag for ELISA and a hexahistidine tag for purification.
